# Supplementary material for: A Pipeline for Screening Small Molecules with Growth Inhibitory Activity against Burkholderia cenocepacia
Source: PLoS One. 2015 Jun 8;10(6):e0128587. doi: 10.1371/journal.pone.0128587 (PMC4460083; doi:10.1371/journal.pone.0128587)
Supplement: S7 Table — (XLSX) [file pone.0128587.s009.xlsx]

## Sheet: MIC
S7 Table. Minimal inhibitory concentration (MIC), Minimal bactericidal concentration (MBC) and Minimal biofilm inhibitory concentration (MBIC) of the top 15 synthetic compounds against ten Bcc panel strains in comparison with B. cenocepacia K56-2.
	MIC (μg/ml)
Compound	K56-2	Strain 1	2	3	4	5	6	7	8	9	10
MAC-0000212	64	>128	>128	>128	64	128	>128	16	16	32	128
MAC-0004910	256	512	>512	512	512	>512	>512	512	512	512	512
MAC-0013209	128	256	128	128	16	128	64	128	64	128	128
MAC-0031247	256	512	512	512	256	512	512	128	256	256	512
MAC-0036650	16	>64	>64	>64	16	64	>64	8	32	64	>64
MAC-0040158	64	256	256	512	128	512	512	32	128	128	512
MAC-0040413	64	64	>64	>64	64	64	>64	32	32	64	>64
MAC-0040599	32	64	64	64	16	32	64	64	32	32	64
MAC-0041192	32	128	128	128	32	64	64	32	32	32	128
MAC-0044103	32	64	32	32	64	32	64	4	16	16	64
MAC-0046591	128	>128	>128	>128	>128	>128	>128	128	>128	128	>128
MAC-0151023	32	64	64	128	16	64	128	16	32	32	64
MAC-0164385	512	128	128	128	32	128	256	32	64	64	256
MAC-0164811	16	32	32	32	16	64	64	4	16	32	64
MAC-0168816	256	512	512	512	256	256	512	128	256	256	512
Strains
K56-2	B. cenocepacia, K56-2
1	B. cepacia, CEP509
2	B. multivorans, C5393
3	B. cenocepacia, J2315
4	B. cepacia, C7322
5	B. vietnamiensis, PC259
6	B. cepacia, CEP021
7	B. ambifaria, CEP0996
8	B. anthina, AU1293
9	B. pyrrocinia, C1469
10	B. contaminans, FFH-2055
MBCs and MBICs are shown in the following sheets

## Sheet: MBC
	MBC (μg/ml)
Compound	K56-2	Strain 1	2	3	4	5	6	7	8	9	10
MAC-0000212	>128	>128	>128	>128	>128	>128	>128	128	64	64	128
MAC-0004910	>512	>512	>512	>512	>512	>512	>512	512	>512	>512	>512
MAC-0013209	256	256	128	256	128	256	256	256	256	256	256
MAC-0031247	>512	>512	>512	>512	512	>512	>512	512	512	512	>512
MAC-0036650	>64	>64	>64	>64	32	>64	>64	16	64	64	>64
MAC-0040158	512	256	512	512	512	512	512	64	64	128	512
MAC-0040413	>64	>64	>64	>64	>64	>64	>64	64	>64	64	>64
MAC-0040599	64	>64	>64	>64	64	64	>64	>64	64	64	64
MAC-0041192	128	512	256	256	64	256	256	128	32	32	256
MAC-0044103	128	128	32	32	64	64	64	8	64	16	64
MAC-0046591	>128	>128	>128	>128	>128	>128	>128	>128	>128	>128	>128
MAC-0151023	>512	>512	>512	>512	>512	>512	>512	>512	>512	>512	512
MAC-0164385	256	512	512	512	256	512	256	512	256	128	512
MAC-0164811	64	128	64	64	64	64	128	32	32	32	128
MAC-0168816	512	512	512	512	512	512	>512	256	512	512	512
Strains
K56-2	B. cenocepacia, K56-2
1	B. cepacia, CEP509
2	B. multivorans, C5393
3	B. cenocepacia, J2315
4	B. cepacia, C7322
5	B. vietnamiensis, PC259
6	B. cepacia, CEP021
7	B. ambifaria, CEP0996
8	B. anthina, AU1293
9	B. pyrrocinia, C1469
10	B. contaminans, FFH-2055

## Sheet: MBIC
	MBIC (μg/ml)
Compound	K56-2	Strain 1	2	3	4	5	6	7	8	9	10
MAC-0000212	>128	>128	ND	>128	128	>128	>128	64	64	128	ND
MAC-0004910	512	512	512	256	512	512	512	512	512	256	512
MAC-0013209	512	512	128	128	512	ND	512	256	512	256	256
MAC-0031247	512	>512	ND	ND	256	512	512	ND	ND	ND	ND
MAC-0036650	64	>64	ND	64	64	>64	64	64	ND	64	ND
MAC-0040158	512	512	256	128	128	512	512	128	256	64	256
MAC-0040413	>64	>64	32	>64	>64	>64	64	64	>64	64	64
MAC-0040599	32	>64	ND	32	32	64	>64	>64	32	32	ND
MAC-0041192	256	128	128	128	128	128	128	64	256	64	256
MAC-0044103	128	128	32	64	128	128	128	ND	64	128	64
MAC-0046591	>128	>128	>128	>128	>128	>128	>128	>128	>128	>128	>128
MAC-0151023	128	128	128	ND	128	64	256	ND	ND	ND	ND
MAC-0164385	128	256	ND	ND	64	128	256	ND	ND	ND	ND
MAC-0164811	128	128	64	64	32	128	64	32	128	64	64
MAC-0168816	256	256	256	ND	512	512	>512	ND	ND	ND	ND
K56-2	B. cenocepacia, K56-2
1	B. cepacia, CEP509
2	B. multivorans, C5393
3	B. cenocepacia, J2315
4	B. cepacia, C7322
5	B. vietnamiensis, PC259
6	B. cepacia, CEP021
7	B. ambifaria, CEP0996
8	B. anthina, AU1293
9	B. pyrrocinia, C1469
10	B. contaminans, FFH-2055
